# Supplementary material for: Type 2 Diabetes Mellitus Is Associated with Strongyloides stercoralis Treatment Failure in Australian Aboriginals
Source: PLoS Negl Trop Dis. 2015 Aug 21;9(8):e0003976. doi: 10.1371/journal.pntd.0003976 (PMC4546619; doi:10.1371/journal.pntd.0003976)
Supplement: S1 Dataset — Initial data on all participants in the study. (XLSX) [file pntd.0003976.s001.xlsx]

## Sheet: All Patients
ALL PATIENTS
Date	Name	Sex	Indications	Age	Serology	Weight	Eosinophils	E %	Hb	Diabetic	HbA1C%	E Y/N	systolic	diastolic	tg	hdl	chol	chol med	dmc	Date treated	Dose	Height	BMI	Second dose Rx	gap/days	Past treatment	serology post	date	days to testing	weight post	HbA1C post
2012-04-02	FDP1	1	eosin	44	1.12	57.9	1.55	16.5	137	yes	11.5	1	123	76	1.3	0.7	3.1	0	1	2012-04-23	12	163.5	21.66	2012-05-31	38	Nil	0.06	2013-02-22	305	57	12.6
2012-04-02	FNP2	1	eosin	25	0.57	67.3	0.52	10.2	90	No		1	125	80						2012-07-18	13.5	153	28.75	2012-07-23	36	Nil
2012-04-02	FNN3	1	eosin resp	22	0.12	63			125	No	5.5		113	74				0				165	23.14			Nil	0.1	2013-01-10		69	5.2
2012-04-02	FDN4	1	eosin	54	0	70			130	yes	9.1		139	80	3.2	0.9	4.6	1	0			156.5	28.58			A3	0.03	2012-11-19		66	12.4
2012-04-05	MDN5	0	Eosin	37	0.09	115	0.6	5.5	154	yes	12.3	1	130	75	1.8	0.9	3.7	0	1			164	42.76			Nil	0.08	2013-01-10		113.1	12.1
2012-04-05	MNP6	0	Rash Eosin	33	0.32	84.2	0.86	6.7	159	no	5.9	1	122	78	3.8	0.7	4.7	0		2012-04-12	15	173.5	27.9	2012-06-12	61	A3A3				85.4
2012-04-07	FNP7	1	eosin gastro	72	2.69	63	0.98	11	82	no	5.9	1	109	53	2.6	0.8	4.1	1		2012-04-18	12	150.4	27.85	2012-06-15	58	A3A3A3	0.15	2013-01-23	280	56	6
2011-06-01	FDP8	1	eosin	36	1.98	53	1.69	13.7	93	yes	11.8	1	97	67	2.6	0.9	2.9	1	1	unsure	18	162	20.19			A3A3A3	0.2	2012-06-01		49	12.6
2012-04-13	MDP9	0	eosin	37	1.26	101	0.86	9.4	160	yes	10.5	1	156	88	1.7	0.7	3.1	1	1	2012-05-31	19.5	174	31.38	2012-06-15	15	Nil	0.45	2012-11-22	175	100.4	7.5
2012-04-13	FNN10	1	eosin	29	0.14	81	1.1	13.1	139	no		1	110	76	5.2	0.6	5	0				163	30.49			Nil	0.03	2012-11-22		pregnant
2012-04-16	MDN11	0	eosin	41	0.1	108.4	0.73	9	169	yes	7.2	1	102	67	1.8	0.8	4.5	1	1			176	34.99			A3A3	0.01	2012-11-30		105.7	10.1
2012-04-16	FNN12	1	eosin	40	0.15	60.1			127	no	6.2		152	93	2	0.7	3.8	0				160	23.48			Nil	0.07	2013-01-31		63	6.2
2012-04-16	MNP13	0	eosin /gastro	56	0.4	72.3	0.48	4.8	126	no		0	131	72	1.2	0.7	3.3	1	0	2012-05-31	15	166	26.13	2012-06-14	14	Nil	0.3	2012-11-26	178	68.7
2012-04-16	FDN14	1	eosin	57	0.1	77			123	yes	8.4		151	79	3.4	0.7	3.8	1	1			161	29.7			Nil	0.12	2013-01-24		67	8.3
2012-04-16	FDN15	1	eosin	46	0.08	76.2	0.5	4.55	115	yes	10.1	1	125	82	4.5	0.9	5.2	1	1			165	27.99			Nil	0.15	2012-10-05		78	10.8
2012-04-16	FNP16	1	eosin	48	1.5	78	0.32	3.2	103	No		0	127	88	2.1	0.8	5.1	1		2012-05-09	15	160	30.47	2012-05-16	7	A3A3	0.35	2012-12-10	215	78.6	5.5
2012-04-16	FNP17	1	eosin	60	1	62.5	0.62	8.1	112	No	5.8	1	105	85	2.3	0.8	3.4	0		2012-04-23	12	157.5	28.22	2012-06-08	46	Nil	0.14	2012-11-16	206	62.5	5.8
2012-04-27	FDN18	1	eosin Resp	39	0.06	107	0.92	7.9	111	yes	7.1	1	133	98	2.4	0.8	3.7	0	0			154	45.18			Nil	0.23	2012-11-23		109.7	7.4
2012-04-17	MDP19	0	eosin Resp	75	0.65	88.8	0.59	7.3	159	yes	10.6	1	171	79	5.3	0.7	4	1	0	2012-06-05	18	171	30.37	2012-06-19	14	A3	0.45	2012-11-22	170	91.6	10.1
2013-04-20	FDN20	1	eosin	34	0.21	73	0.91	11	119	yes	8.3	1	143	102	12.2	1	7.6	1	1			160	28.52			Nil	0.17	2012-09-20		78.1	9.5
2012-04-17	MDP21	0	eosin	43	0.92	85	2.93	32.2	153	yes	6.5	1	141	92	1.5	0.8	3	1	1	2012-04-24	16.5	163	31.99	2012-05-15	21	Nil	0.01	2012-11-22	212	83	6.5
2012-04-17	FDN22	1	eosin	45	0.09	67.8	0.4	6.1	126	yes	6.4	0	126	93	2.7	0.8	5.8	1	0			161	26.16			Nil	0.03	2012-11-22		67.8	6.4
2012-04-18	FDN23	1	eosin	79	0.11	63	0.44	7.9	117	yes	6.5	0	160	76	2	0.9	2.7	0	0			158	25.24			Nil	0.1	2013-01-23		63	6.2
2012-04-18	FDP24	1	Eosin	47	0.89	78	1.35	12.8	134	yes	10.6	1	165	92	3.5	0.7	4.4	0	0	2012-05-17	15	156.5	31.85	2012-05-31	14	Nil	0.36	2012-11-22	189	78.2	10.8
2012-06-06	FNP25	1	eosin skin	72	1.48	44	0.66	10	131	no		1	151	77	1	1.2	4.1	0		2012-07-02	9	145.5	21.07	2012-07-17	15	Nil	0.28	2012-11-27	148	43
2012-04-18	FNN26	1	eosin	34	0.07	71	1.1	11.1	130	no		1	114	71	1.5	0.7	3.5	1				157	28.8			A3	0.12	2013-03-01		75.5	7.1
2012-04-13	FNP27	1	eosin	90	0.54	48	0.99	10.4	98	no	6	1	162	74	2.4	1.1	3.7	0		2012-04-20	9	153	20.5	2012-05-31	41	A3A3A3A3	0.32	2012-11-22	216	46	5.7
2012-04-20	FNN28	1	eosin Resp	33	0.06	57.3	0.55	9.4	145	no		1	112	65				0				173	19.15			A3A3A3A3	0.02	2012-11-28		pregnant
2012-04-20	FNP29	1	eosin	23	0.63	49	0.35	4.2	127	no		0	104	60				0		2012-04-02	9	156	20.13			Nil
2012-04-17	MDN30	0	eosin	46	0.17	80.2	0.94	14	136	yes	8	1	168	98	1.6	0.8	3.9	1	0			173	26.8			Nil	0.06	2013-01-03		75.9	7.4
2012-04-02	FNP31	1	resp	34	0.32	70	0.24	6.1	106	no	5.7	0	116	79	1.6	1.1	4.3	0		2012-06-06	15	167	25.01	2012-06-19	13	A3	0.16	2012-08-28	83	71.3	5.7
2012-05-30	FNN32	1	eosin	28	0.06	84	1.04	11.3	127	no	6.2	1	105	69	1	1.1	2.9	0				157	34.08			Nil	0.03	2013-01-31		83.5	6.2
2012-06-01	MDN33	0	eosin	61	0.09	95	2.89	45.2	135	yes	8.1	1	147	81	1.7	0.6	2.5	1	0			173	31.74			Nil	0.1	2012-12-06		93.2	6.6
2012-05-31	FNP34	1	eosin	26	0.39	32.4	0.38	5	110	no		0	110	70						2012-06-12	6		14.02	2012-06-26	14	A3A3A3 I6I3	0.19	2013-01-10	212	33.2
2012-06-01	FNN35	1	eosin	39	0.21	97.8	0.55	4.9	137	no		1	122	78			6.8					162	37.26			A1	0.08	2012-11-22		101.3
2012-06-01	MDN36	0	eosin	41	0.28	96.1	0.71	8.3	135	yes	9.1	1	127	100	4.3	0.8	3.9	0	0			177	30.67			Nil	0.07	2012-11-27		97.4	7.8
2012-05-31	MNP37	0	anaemia	38	0.46	71	0.38	6.6	105	no		0	114	65	1.1	0.8	4.3	0		2012-06-19	15	179	22.15	2012-07-02	13	Nil	0.59	2013-02-07	233	69.8	6.1
2012-05-31	FNP38	1	nil	38	0.5		0.32	4.3	132	no		0	115	72	1.5	0.6	4	0		2012-06-19	15	159		2012-07-02	13	Nil	0.11	2013-02-07		60	5.5
2012-05-31	FDP39	1	skin	37	1.07	99	0.46	6.2	136	yes	8	0	113	69	1.7	0.7	3.2	0	0	2012-06-15	21	161	38.19	2012-06-20	5	Nil	0.63	2012-11-19	156	100.6	8.5
2012-06-05	FDN40	1	anaemia	35	0.09	97.7	0.52	5.8	116	yes	9	1	170	120	1.3	1	6.2	0	0			161	37.69			Nil	0.04	2012-12-06		85.4	10.8
2012-06-05	FNP41	1	resp	37	2.16	88.8			135	no	5.9		111	78	3.9	0.8	5.8	1		2012-06-19	18	164	33.02	2012-07-05	16	Nil	0.18	2013-01-11	206	89.3	6
2012-05-31	MNP42	0	resp	21	0.3	65.4	0.5	6.1	138	no		0	126	79	1.6	0.9	4.7	0		2012-06-11	12	173	21.85	2012-07-13	32	Nil	0.1	2013-01-24	227	67.9
2012-06-06	MDN43	0	eosin	38	0.17	131.3	0.92	9.2	134	yes	7	1	141	94	1.9	1	3.4	1	0			176	42.39			Nil	0.07	2013-05-24		124.2	5.8
2012-06-07	MNP44	0	eosin	64	0.5	56	0.16	2	113	no	5.9	0	163	75	1.6	0.7	5	0		2012-06-20	12	158	22.43	2012-07-03	13	A3	0.2	2012-11-26	159	54
2012-06-06	MNP45	0	eosin	50	0.4	78.5	0.43	4.6	171	no	6	0	132	90	1.5	1.2	6	0		2012-06-25	15	172	26.53	2012-07-16	21	Nil	0.27	2013-02-01	220	72.3
2012-06-06	MNN46	0	Anaemia	83	0.1	79.4	0.09	1.9	75	no		0	118	89								169	27.8			Nil
2012-06-07	FNN47	1	eosin	37	0.24	105.4				no			104	76	1.9	0.7	4.9	0				166	38.25			A1	0.13	2012-09-20		101.6	5.5
2012-05-31	FDN48	1	eosin	34	0.18	73.6	0.23	2.3	138	yes	6.7	0	91	68	1.9	0.8	3.2	1	0			172	24.88			A3A3A3	0.2	2012-12-13		76	6.2
2012-06-08	FDN 49	1	eosin	41	0.04	70	0.36	4.1	110	yes	9.8	0	133	73	1.9	0.6	3	1	0	2012-07-16	13.5	163	26.35			Nil	0.06	2012-08-13		71.2	6.3
2012-06-13	FNP50	1	eosin/resp	58	0.58	72.6	0.6	6.2	123	no	6	1	136	94	1.4	1.2	4.7	0		2012-07-24	15	159	28.71	2012-08-21	28	Nil	0.15	2013-02-28	219	71.9
2012-06-13	FDN51	1	eosin	47	0.03	98.8	1.12	8.5	125	yes	8	1	147	84	2.3	0.7	3.4	1	1			164	36.7			Nil	0.04	2013-01-10		96.3	6.9
2012-06-13	MDN52	0	eosin	69	0.15	63.3			121	yes	6.6		132	62	1.2	0.7	3.7	0				180	19.54			Nil	0.02	2013-01-31		60.1	6.9
2012-06-14	MDP53	0	eosin	44	1.19	92.3	1.43	22.3	104	yes	6.9	1	143	84	3.8	0.9	5.7	1	1	2012-06-28	12	178	29.13	2012-07-10	12	A3	0.23	2013-01-25	211	90.1	6
2012-06-15	MNN54	0	eosin	34	0.13	115	0.17	3	149	no	5.4	0	131	92	1.3	0.8	3.9	0				169	40.26			A3	0.13	2013-03-07		113.1
2012-07-27	FNP55	1	eosin	33	1.81	109.1	0.55	4.4	141	no	5.9	1	101	64	2.1	0.9	6.7	0		2012-08-20	21	162	41.57	2012-09-05	15	Nil	0.21	2013-03-28	190	111.6	5.8
2012-07-13	FDP56	1	eosin	63	0.86	61.8	1.66	12.2	131	yes	9.2	1	156	83	3.2	1.2	3.9	0	0	2012-07-19	12	166	22.43	2012-08-08	19	A3	0.26	2013-07-29	375	56.2	10.1
2012-07-16	MDP57	0	eosin	43	0.96	45	0.97	16.4	120	yes	9.5	1	111	77	1.3	0.8	3.9	1		2012-07-27	9	171	15.39	2012-08-15	19	A3	0.41	2012-10-31	126
2012-07-16	MDN58	0	eosin	49	0.2	83.2	0.82	7	169	yes	9.3	1	134	74	4	0.8	5.7	0	0			174	27.48			A3	0.16	2013-01-30		81	8.7
2012-07-16	FDN59	1	eosin	72	0.05	74.1	0.37	3.5	139	yes	7.6	0	127	60	2.4	1	4.4	1	0			160.5	28.76			Nil	0.07	2012-12-05		75.8	7.6
2012-07-16	MDN60	0	eosin	72	0.05	79.3	0.59	6.2	143	yes	6.4	1	141	91	2.3	0.6	2.8	1	0			170.5	27.28			A3	0.11	2013-01-25		71	6.3
2012-07-16	FNP61	1	eosin	58	0.67	81.2	0.37	3.9	129	no	6.1	0	122	84	1.2	0.8	3.8	0		2012-07-25	16.5	157	32.94	2012-08-06	12	A3	0.59	2013-01-21	180	85	6.1
2012-07-18	MDN62	0	eosin	40	0.08	81.3	0.64	9.3	142	yes	9.3	1	145	83	3.6	1.3	4.9	0	1			175	26.54			A3	0.08	2012-12-05		87.6	8.7
2012-07-18	FDN63	1	eosin	26	0.06	78.2	0.39	2.9	156	yes	14.1	0	112	76	3	0.6	4	0	1			170.2	27.06			Nil	0.06	2013-01-24		79.1	9.7
2012-07-27	MDP64	0	eosin	62	1.74	86.5	0.72	9.5	155	yes	7.3	1	130	82	1.2	1	4.6	0	0	2012-08-01	18	172.5	29.07	2012-08-21	20	A3	0.31	2013-03-07	219	85	7.4
2012-07-23	FDP65	1	eosin	43	0.52	81	0.64	9.1	101	yes	7.7	1	140	85	3.6	1	5	0	0	2012-08-01	16.5	160	31.64	2012-08-27	26	Nil	0.38	2013-03-01	213	78	8.5
2012-07-24	FNN66	1	eosin/skin	35	0.1	82.9	0.46	7.4	145	no	5.9	0	119	75	1.5	1	3.1	0				163.5	31.01			Nil	0.05	2013-01-25		77	5.8
2010-11-25	FNP67	1	eosin	53	0.79	73.25	3.21	33.3	123	no	6.4	1	122	78	2.6	1.2	4.7	0		2011-08-01	12	161	28.26	2011-09-01		Nil	0.23	2012-07-24		75	6.6
2011-05-05	MDP68	0	eosin	58	0.6	99.6				yes	12.2	1	124	68	2.2	1.2	5.1	1	0	ASH		175	32.52	Given ASH		A3A3	0.1	2012-07-24		97	13
2012-02-15	FNP69	1	eosin	56	0.46	55.5	0.85	12.3	127	no	6	1	102	60	1.4	1.2	4.1	0		2012-02-29	12	152.5	23.86			A1A3	0.28	2013-01-21	328	60
2012-07-27	FDN70	1	eosin	60	0.01	80.3	0.34	3.9	129	yes	6.9	0	113	62	1.6	0.8	3.4	1	0			151	35.28			A3	0.05	2013-02-07		75.8	7.1
2012-07-24	FNP71	1	eosin	73	0.48	67.5	0.57	4.9		no	6.3	1	156	89	2.3	0.7	3.8	0		2012-07-31	13.5	151	29.6	2012-08-15	15	nil	0.28	2013-03-27	239	67.5	6.2
2012-07-24	FNP72	1	eosin	38	0.47	67	0.19	1.9	146	no	6.3	0	124	91	2.1	1.5	5.4	0		2012-08-13	13.5	167	24.02	2012-08-27	14	nil	0.08	2013-03-14	183	65	5.8
2012-07-25	FNP73	1	eosin	32	1.33	66.4			132	no	6.2		107	73				0		2012-08-08	13.5	164	24.69	2012-10-09	62	nil	0.25	2013-04-08	213	70.75	6.4
2012-07-25	MNN74	0	eosin	24	0.06	65.3	0.39	3.8	139	no	5.8	0	113	69	1.3	1	4.2	0				179	20.38			nil	0.06	2013-03-25		66
2012-07-26	FDP75	1	eosin	67	0.87	75.5	0.42	6.5	105	yes	6.8	0	185	74	2.5	0.7	4.6	1	0	2012-08-16	15			2012-09-05	20	nil	0.5	2013-04-30	227	69.3	6.8
2012-07-26	MNP76	0	family	20	0.57	56.3	0.43	8.1	149	no	5.7	0	131	80				0		2012-08-16	12	182	16.7	2012-08-30	14	A3	0.07	2013-03-07	173	52.7
2012-07-26	MDN77	0	gastro	68	0.21	96.6	0.44	7.5	158	yes	9.7	0	125	80	3.5	1.1	4.1	0	0			x				nil	0.28	2013-03-01		99.3	10.8
2012-07-26	FNN78	1	family	39	0.11	76.5	0.15	1.9	130	no	5.7	0	105	70	0.7	1.2	4.4	0				176.5				nil	0.1	2013-02-14		83.5
2012-07-26	FDN79	1	nil	35	0.13	95.3	0.08	1.5	131	yes	10.9	0	126	76	2.9	0.8	4.3	1	1			171	32.59			nil	0.14	2013-05-30		89	11.8
2012-09-20	MNN80	0	eosin	54	0.08	80.7	0.2	2.3	148	no	6	0	119	78	2	1.1	5.3	0								A3
2012-08-09	FNP81	1	eosin	70	0.51	117.9	0.47	8.6	124	no	6.1	0	193	90	3.4	1	5.3	0		2012-09-19	24	160	46.05	2012-10-10	21	A3, A3,A3, I 3mg	0.29	2013-03-07	139	121	6.5
2012-07-26	MNP82	0	nil	31	1.43	67.2	1.23	13.4	157	no	5.7	1	121	83				0		2012-09-17	13.5	171	22.98	2013-07-09	295	nil	0.2	2013-02-26	132	76.5	5.8
2012-07-27	FNN83	1	nil	35	0.18	86.5	0.16	1.5	137	no	6	0	150	90	1	1.1	5	0				158	34.65			nil	0.04	2013-02-01		88	5.4
2012-07-27	FDN84	1	nil	39	0.19	73.2	0.32	3.3	125	yes	6.6	0	137	95	3.9	0.5	3.5	1	0			161.5	28.06			nil	0.18	2013-02-15		73.8	6.2
2012-07-27	FDN85	1	gastro	35	0.04	111	0.21	1.8	146	yes	6.5	0	141	92	2.8	0.6	4.6	1	0			160	43.36			nil	0.01	2014-02-03		108
2012-07-27	MNN86	0	nil	43	0.22	71.5	0.04	0.5	129	no	5.7	0	107	74	2.3	1.1	5.4	0				x				nil
2012-12-13	FDP87	1	nil	45	0.59	73.6	0.36	4.2	129	yes	9.8	0	114	89	1.2	1.2	3.7	0	0	2012-12-19	15	159	29.11	2013-01-14	26	nil	0.34	2014-02-27	435	68.8	8.3
2012-07-27	MDN88	0	eosin	55	0.03	81.8	0.68	6.6	145	yes	8.8	1	147	85	2.4	0.7	3.8	1	1			166	29.68			A3A3A3A3	0.04	2013-06-08		83.5	7.7
26/11/2012	FDP89	1	eosin	51	1.44	162	0.54	8.9	121	yes	7	1	114	84	0.7	0.5	2.5	1	0	2012-12-03	30	162	58.79	2013-03-06	93	nil	0.56	2013-08-09	249	192	7.1
2012-07-23	FNN90	1	nil	37	0.1	64				no			112	84	1.3	0.6	4.2	0				154.5	26.81			nil	0.06	2013-02-07		62.6	5.4
2012-07-30	MDN91	0	eosin	67	0.17	83.7	0.18	2.2	114	yes	6.3	0	104	63	1.9	0.8	3.8	1	0			174	27.64			A3	0.08	2013-01-24		81.1	6.1
2013-08-16	FDP92	1	eosin	33	0.32	164.4	0.46	6.6	146	yes	6.8	0	127	85	1.9	0.4	2.5	0	0	2013-08-23	33	167	58.95	2013-09-11	19	A3	0.22	2013-03-07	166	162	7.9
2012-07-02	MNP93	0	eosin	19	1.22	93				no			120	80	1.9	0.9	5.2	0		2012-07-31	19.5	168	32.95	2012-08-20	20	A3	0.17	2013-04-30	273	92.2	5.3
2012-08-02	FNP94	1	eosin	22	1.01	74	0.63	6.7	129	no	5.3	1	131	87	1.2	0.7	4.2	0		2012-08-08	15	161	28.54	2012-08-21	13	nil	0.1	2013-09-05	393	81
2012-08-02	MDP95	0	eosin	35	1.38	96	0.84	9.7	160	yes	7	1	116	74	1.4	1.1	4.1	1	0	2012-08-08	18	176	30.99	2012-08-27	19	nil	0.24	2013-05-16	251	96	6.3
2012-08-16	FDN96	1	eosin	53	0.19	57.2	0.14	2.5	89	yes	10	0	128	78	3.3	0.7	4.4	0	0			157.5	23.06			nil	0.3	2013-02-14		57.2	11.8
2012-08-06	FDN97	1	eosin	61	0.05	86.8	0.7	6.1	91	yes	7.3	1	155	87	4.4	1.3	7.9	1	1			151	38.07			nil	0.06	2012-11-30		85.4	7.2
2012-08-06	MNN98	0	eosin	74	0.1	63.8	0.56	5.7	138	no	5.9	1	119	78	3.1	0.7	3.8	1				150	28.35			A3A3	0.05	2013-03-07		66.6
2012-08-06	FDN99	1	eosin	46	0.2	106.1	0.32	2.1	115	yes	10.1	0	125	72	4	0.9	4	1	1			162	40.01			A3	0.14	2013-02-07		108	8.7
2012-04-03	FNN100	1	gastro resp	62	0.08	25.1	0.12	1.2	141	No		0	157	105	3.8	1	8	1				146	11.77			nil	0.03	2012-12-06		24.6
2012-04-17	FNN101	1	resp steroids	59	0.02	105	0.36	6.1	128	no		0	132	89	2.1	1	4.4	0				157	42.6			A3	0.02	2012-11-23		104.1	6.4
2012-04-17	FNN102	1	resp	43	0.05	66	0.14		149	no	5.7	0	140	93	3.2	1.1	5.7	0				145.5	20.31			nil	0.02	2012-11-23		73.1	6
2012-08-17	FDP103	1	eosin	59	0.4	53	0.31	4.2	104	yes	7.6	0	115	65	1.3	0.9	3	1	0	2012-09-17	9	151	25.87	2012-09-27	10	nil	0.63	2013-04-08	144	52.5	8
2012-08-23	FNP104	1	eosin	41	0.47	137.5	0.43	5.9	114	no		0	118	72	1.6	0.8	4.3	0		2012-09-20	27	175	44.9	2012-10-11	21	nil	0.39	2013-05-09	231	141.7	5.5
2012-08-22	MDP105	0	eosin	59	0.84	77.1	0.34	5	134	yes	7.1	0	113	83	1	1	3.4	0	0	2012-09-17	15	175	25.18	2012-09-25	8	A3
2012-08-20	MDP106	0	eosin	33	1.15	90	0.55	13.8	146	yes	6.9	1	136	94	4	0.3	3.9	1	0	2012-09-17	18	172	30.42	2012-10-03	16	A3	0.02	2013-09-24	372	81.8
2012-08-20	MNP107	0	eosin	21	1.29	60	1.64	19.5	132	no		1	116	80	0.6	0.9	3.6	0		2012-11-26	12	178	18.9	2012-12-13	17	Nil	0.2	2014-03-06	830
2012-08-31	FDN108	1	eosin	28	0.08	79.7	0	0	164	yes	10.1	0	150	87	4.3	0.7	4.7	1	0			169	27.9			nil	0.05	2013-02-28		80	12.5
2012-08-24	MNN109	0	nil	41	0.1	61	0.07	0.8	144	no		0	118	96	1.3	0.9	4.9	0				170	21.1			Nil	0.03	2013-03-07		61
2012-10-02	FNN110	1	eosin	34	0.06	90.3	0.66	6.1	133	no	6	1	108	77	1.2	0.8	4.1	0				159	35.7			A3A3A3	0.06	2013-05-09		86.35
2012-08-31	FDN111	1	eosin	73	0.17	66.1	0.4	6.1	130	yes	6.7	0	117	63	1.4	1.8	5.5	0	1			171.5	22.47			A3	0.05	2013-02-26		71.2	6.6
2012-09-17	MDP112	0	eosin	56	1.08	158.5	2.44	17.7	140	yes	7.7	1	135	86	2.2	0.8	4.5	1	1	2013-01-29	24	172.5	52.3	2013-02-12	14	nil	0.19	2013-10-01	254	151.5	6.9
2012-09-17	FNN113	1	nil	40	0.09	73.8	0.17	1.8	142	no	5.4	0	125	74	0.9	1.2	3.8	0				165.5	26.9			nil	0.09	2013-03-18		70	5.5
2013-09-21	MNN114	0	mental	40	0.07	79	0.21	2.8	131	no	5.7	0	122	66	1.5	0.6	3.3	1				163	29.7			nil	0.01	2013-03-22		70	5.9
2012-11-28	FNN115	1	family	56	0.09	73.4	0.15	2.5	128	no	5.9	0	136	103	3.3	0.8	6.7	0				158	29.4			nil	0.13	2013-04-10		73.95	6
2012-09-20	MDN116	0	eosin	62	0.03	92.1	0.87	4.5	127	yes	7.9	1	164	90	2.8	0.6	3.5	1	0			172	31.1			A3A3A3	0.06	2013-03-07		93.3	9.8
2012-10-11	FDP117	1	eosin	49	0.39	69	0.43	7.2	125	yes	8.6	0	123	71	1.9	1.1	5	0	1	2012-10-29	15	159	27.4	2012-11-07	9	A3	0.3	2013-02-07	101	68.5	7.6
2012-09-18	FDN118	1	eosin	36	0.12	97.9	0.3	3.4	141	yes	8.7	0	149	64	1.3	0.9	4.8	0	0			162	37.3			nil	0.06	2013-03-28		98.1	10.4
2012-09-20	MDN119	0	nil	41	0.11	86.3	0.16	2.2	149	yes	7.4	0	119	71	8.2	1.2	8	1	0			164	32.1			nil	0.06	2013-03-28		89.3	8.8
2012-09-17	FNP120	1	anaemia	59	0.4	59.5	0.14	3.3	109	no	5.4	0	135	78	1.7	0.5	2.8	0		2012-09-28	12	156	24.44	2012-10-22	24	A3	0.38	2013-04-10	194	64	5.8
2012-09-17	MNN121	0	eosin cough rash	41	0.12	70.5	0.55	6.9	141	no	5.9	1	126	78	2.7	0.8	5.6	0				167	25.28			nil	0.12	2013-04-11		68.5	6.4
2012-09-20	MDN122	0	eosin	34	0.2	112.7	0.44	5.4	149	yes	12.5	0	129	79	2.5	0.7	5.7	0	0							nil	0.05	2013-08-01		110.3	12.4
2013-01-31	MDN123	0	eosin	56	0.03	76.3	0.29	4.3	143	yes	7.1	0	111	74	5.4	1.2	4.5	1	0			173	25.49			nil	0.01	2013-08-08		76.9	6.6
2012-09-20	FNP124	1	eosin	28	1.39	68	0.64	8.3	144	no		1	105	75	0.6	1.2	3	0		2012-11-12	12	145	32.34	2012-12-13	31	nil	0.33	2013-10-10	332	61	5.9
2012-09-18	MDN125	0	eosin	46	0.11	82.4	0.38	8.8	156	yes	6.8	0	117	80	16.7	0.7	5.3	1	0			177	26.3			A3	0.08	2013-04-19		84.3	6.7
2012-09-12	FDN126	1	nil	38	0.1	67.7	0.38	5.9	149	yes	7.1	0	145	92	5.2	0.7	3.8	1	0			157	27.46			nil	0.09	2013-02-21		70.8	7.3
2012-09-20	MNN127	0	gastro	66	0.03	81.5	0.24	4.3	124	no	6.3	0	110	66	1	0.9	4	1				174	26.9			nil	0.05	2013-03-22		76	6.1
2012-09-20	FDN128	1	nil	41	0.09	68.7	0.35	5	128	yes	10.3	0	116	75	2.6	1.1	4.1	1	1			171	23.49			nil	0.07	2013-05-09		63.8	9.6
2012-09-20	FNP129	1	eosin	51	0.49	89.7	0.77	9.7	140	no	5.8	1	108	69	1.5	1.1	5.2	0		2012-10-02	18	158.5	35.7	2013-02-28	149	A3	0.36	2013-10-31	394	87.2	6.1
2012-09-20	FDN130	1	eosin	43	0.12	66.9	0.26	3.4	134	yes	6.7	0	134	84	0.9	1.4	4.9	1	0			160	26.1			nil	0.14	2013-03-19		63.8	6.8
2012-10-03	FNN131	1	weight	39	0.08	36.7	0.34	5.8	123	no	5.4	0	109	57	0.7	1	3.6	0				164	13.6			A3 Pyr	0.06	2013-07-06		37.5	5.4
2012-09-21	FDN132	1	eosin	56	0.12	91.3	0.32	4.9	101	yes	6.7	0	123	58	1.6	1	3.9	1	0			163	33.37			A3	0.09	2013-03-25		90.4	6.8
2012-10-04	FDP133	1	eosin	44	0.33	101.7	0.35	2.4	138	yes	11.9	0	153	85	1.8	0.9	5.1	0	0		0	164	37.81			nil	0.23	2013-03-28		100.1	10.4
23/9/2012	FNP134	1	eosin	35	1.06	82	1.02	11.9	142	no		1	114	70	3.5	0.9	5.6	0	0	2012-09-26	16.5	159	32.43	2014-02-06	498	pyr1	0.06	2014-02-06	863	83.3	5.3
2012-09-21	MDN135	0	nil	46	0.07	82.6	0.17	2.1	146	yes	12.3	0	107	60	3.3	1.1	5.1	1	1			183.5	24.5			nil	0.05	2013-04-12		81.2	12.8
2012-10-12	FNN136	1	eosin	35	0.19	122.8	0.45	4.7	141	no	5.5	0	123	75	2.2	0.7	3.3	0				163.5	45.9			A3	0.17	2013-03-25		120	5.7
2012-09-27	FNN137	1	eosin	56	0.02	71	0.37	4.1	135	no	5.7	0	140	88	1.3	1.1	5.1	1				165	26.1			nil	0.12	2013-03-20		71
2012-09-24	MDN138	0	itch	50	0.04		0.49	4.2	124	yes	9.7	0	129	83				0				156.5				nil	0.09	2013-06-06		71.35	7.5
2012-10-03	FDN139	1	itch	43	0.15	85.4	0.38	3.9	140	yes	8.1	0	100	70	2.5	1	4.1	1	0			165	31.4			nil	0.43	2013-04-30		83.1	7.2
2012-09-25	FDN140	1	renal failure	70	0.13	60.6	0.14	2.5	104	yes	5.9	0	117	76	2.6	1	3.8	1	1			152	26.2			A3A3
2013-04-15	FNN141	1	eosin gastro	28	0.02	106	0.49	5.8	147	no	5.7	0	110	75	1.9	1.1	3.9	0				166.5	38.23			nil	0	2013-10-17		90.2	5.6
2012-11-22	FDP142	1	eosin	28	0.61	68.95	0.46	7	129	yes	8.3	0	129	85	1.9	1	3.1	0	0	2013-01-03	15	162	26.5	2013-01-15	12	nil	0.38	2013-08-05	214	68.8	8.2
2011-09-18	FDN143	1	eosin	70	0.12	64.8	0.37	4.4	128	yes	7	0	145	85	3.4	0.9	4.9	1	0			152	28.04
2012-09-28	FNP144	1	eosin	21	0.47	71.1	1.28	11.5	141	no	5.4	1	115	70	1.5	1	5.2	0		2012-10-09	15	162.5	26.9	2012-11-29	51	Nil	0.16	2013-11-14	401	76	5.8
2012-09-27	MDN145	0	eosin	58	0.07	76.6	0.47	6.4	154	yes	6.6	0	99	62	1.2	0.9	4.2	1	0			173.5	25.4			nil	0.05	2013-05-24		79.1	6.8
2012-09-27	MDP146	0	eosin	40	1.08	101	0.58	9.4	135	yes	9.7	1	141	96	3.2	1	4.3	1	1	2012-11-02	21	187	28.9	2013-01-04	63	nil	0.12	2013-08-01	271	104.3	8.6
2012-09-28	FDN147	1	nil	25	0.08	85.7	0.26	2.1	123	yes	11.8	0	125	90	1.3	0.9	3.3	0	0			163	32.25			nil	0.19	2013-03-30		84	10.1
2012-09-28	MDN148	0	eosin	69	0.15	69.9	0.25	4.3	132	yes	6.6	0	116	64	2.7	1	5	1	0			165	25.67			A3A3	0.24	2013-04-01		70.1	6.4
2012-09-28	MNP149	0	eosin	29	1.23	61.5	1.23	10.9	158	no	5.6	1	118	82	2	0.6	4.4	0		2012-10-05	12	162	23.4	2012-10-18	13	nil
2012-09-26	FDN150	1	eosin	34	0.07	75.7	0.21	2.6	116	yes	9.7	0	114	85	2	0.7	3.8	1	0			150	33.64			A1I1	0.07	2013-03-28		72.9	9.3
2012-10-04	MNP151	0	eosin	31	0.38	123.1	0.51	7.1	160	no	6.1	1	122	45	4	0.8	7.5	1	0	2012-11-05	24	178	38.85	2012-11-22	17	A3A3	0.31	2013-07-26	263	130	7
2012-09-28	MNN152	0	eosin	20	0.11	83.7	0.3	4.5	156	no	5.2	0	123	66	2.1	0.6	4.3	0				181	25.54			Nil	0.01	2013-04-25		88.7
2012-10-05	MNN153	0	nil	25	0.12	95.9	0.13	1.4	158	no	5.6	0	129	67	2.9	0.6	4.8	0				171	32.8			Nil	0.13	2013-04-25		97
2012-11-26	FDN154	1	eosin	45	0.01	56.9	0.52	8.4	114	yes	6.8		163	99	3.7	0.8	5.8	0				154.5	23.83			nil	0.01	2013-05-31		60	7.7
2012-10-18	MDN155	0	nil	45	0.02	75.8			166	yes	6.9		117	81	2.6	0.9	6.7	0	0			168	26.86			Nil	0.01	2013-10-03		73.5
2012-10-12	MDN156	0	eosin	44	0.19	76.6	0.92	8	144	yes	6.4	1	120	80	1.2	0.9	2.8	1	0			183	22.9			A3	0.21	2013-04-09		75.8	6.7
2012-04-02	FNN157	1	abdo pain	43	0.05	46.9	0.41	8.1	131	no	5.5	0	115	85	1.6	1.1	3.4	0				154	19.77			nil	0.03	2013-10-12		46.7	5.5
2012-11-16	FNP158	1	nil	35	0.34	66	0.31	4.1	130	no			120	90	2.3	0.7	5.6	0		2013-01-29	12	170	22.83	2013-02-12	14	nil	0.04	2013-09-19	241	68.55	5.6
2012-03-14	MDN159	0	eosin	47	0.01	94	0.55	8.4	148	yes	6.8	1	150	87	2	1	5.2	1	0			172	31.77			nil	0.04	2013-06-13		91	7.2
2012-11-20	FNP160	1	eosin	26	0.34	84.05	0.72	13.1	131	no	6.1	1	118	77	2.3	1.2	4.7	0		2012-11-29	18	158	33.25	2012-12-18	19	nil	0.05	2013-06-13	196	83	5.6
2012-11-20	MDN161	0	nil	36	0.03	82.9	0.19	2.4	140	yes	8.1	0	128	73	1.7	0.7	4.7	0	1			175.5	26.91			nil	0.05	2013-08-15		83.1	8.4
2012-11-20	MDN162	0	eosin	39	0.1	105.7	0.56	7.5	150	yes	12.3	1	156	95	2.5	0.9	5.1	1	1			184	31.22			nil	0.01	2014-04-24		102.5	11.1
2012-11-23	FDN163	1	nil	41	0.04	105.1	0.41	4.1	149	yes	10.4	0	130	90				0				162	40			nil
2012-11-22	FDP164	1	eosin	32	0.35	88	1.4	13.6	133	yes	8.2	1	104	88	1.8	0.8	3.7	0	0		0	158	35.3			A3	0.29	2013-08-28		87	6.9
2012-11-21	FNN165	1	nil	34	0.13	84.4	0.27	3.6	106	no	6.1	0	123	98	1.2	1.1	4.3	0				156	34.68			A3A3	0.11	2013-07-18		83.5	6
2012-11-22	FNN166	1	nil	74	0.12	58	0.24	2.8	141	no	6.1	0	145	76				0				142.5	28.56			nil	0.12	2013-08-07		61.5	6.6
2012-11-22	FNP167	1	nil	40	0.73	145.2	0.39	9.5	138	no	6.1	0	115	85	2.1	0.7	3.6	0		2012-11-27	27	161	56.01	2012-12-11	14	Nil	0.58	2013-06-04	189	143.6	6
2012-11-21	MNN168	0	eosin	46	0.12	87.1	0.64	17.7	139	no	6.1	1	134	82	1.3	0.8	2.6	1				186	25.17			A3	0.15	2013-07-26		88	6.1
2012-11-22	MNN169	0	nil	44	0.05	84.5	0.21	2.2	146	no	5.9	0	128	76	1.7	0.8	4.9	1				177	26.97			nil	0.03	2013-08-15		87.1	6.1
2012-12-20	MNP170	0	nil	71	1.08	61.1	0.44	6.3	126	no		0	118	63	1.7	1.1	4.6	0		2013-01-15	15			2013-02-08	24	nil	0.97	2013-08-10	207	63	5.9
2012-11-29	MNN171	0	nil	40	0.06	96.4	0.14	2.3	154	no		0	123	79	1.6	0.8	4.9	0				179	30.08			A3	0.04	2013-04-08		93.7	5.5
2012-11-23	FDN172	1	eosin	68	0.02	117.2	0.91	7.6	119	yes	13.2	1	207	104	3	1	4.9	1	1			160	45.78			nil	0.01	2013-08-01		115.5	8.9
2012-11-23	MDP173	0	nil	62	0.5	71.9	2.63	20.9	134	yes	11.4	1	138	83	3.1	1	4.5	1	0	2013-01-15	15	174	23.74	2013-01-31	16	nil	0.11	2013-08-01	197	72.5	11.1
2013-01-03	FDN174	1	nil	36	0.02	89.6	0.15	2.2	125	yes	7.8	0	101	69	3.5	0.6	4.9	1	0			159	35.44			nil	0.04	2013-10-02		91.2	7.8
2013-01-10	FDN175	1	eosin	79	0.15	50.1	5.28	37.2	141	yes	11.9	1	137	76	2.7	1.1	5	0	0			151	21.97			A3	0.1	2013-06-20		43.8	8.1
2013-02-15	FNN176	1	nil/git	38	0.04	104.3	0.11	1.1	132	no	6	0	98	68	1.8	0.8	6	1				156	42.9			nil	0.05	2013-07-29		103.8	6.6
2013-03-22	FNP177	1	eosin	62	0.35	79.3	0.66	8.1	133	no	5.4	1	143	81	1.3	1	4.3	0		2013-06-04	16.5	160	30.97	2013-07-11	37	nil	0.3	2014-02-03	244	79.2
2012-12-06	FDN178	1	eosin	39	0.16	95	0.49	5.9	128	yes	6.9	0	135	92	3.8	0.8	5	1	0			165	34.89			nil	0.13	2013-07-11		96.25	7.4
2012-11-29	MDN179	0	nil	45	0.03	87.6	0.22	4.4		yes	6.9	0	120	86	5.7	0.9	5.9	0				175	28.6			nil	0.04	2013-07-04		89	6.9
2013-01-03	FDN180	1	nil	41	0.08	97.1	0.15	3.1	118	yes	7.6	0	105	85	1.7	0.8	4.6	1	0			162.5	36.77			A3	0.07	2013-07-11		100.7	8.6
2013-01-10	FNN181	1	eosin	57	0.13	78.3	1.32	15.2	126	no	6.1	1	120	80	1.9	1.3	6.5	1				160	30.58			nil	0.14	2013-07-26		75	6.1
2013-02-12	MDN182	0	nil	29	0.14	106.6	0.41	4.8	164	yes	8.2	0	151	94	2.8	1	6.1	0	1			177	34			nil	0.08	2013-08-05		112.2	9.7
2012-11-29	MNN183	0	nil	37	0.01	166.7				no	6.2		116	71	1	1.3	4.3	0				190	46.2			nil	0.08	2013-06-19		168	6.5
2012-05-31	MDN184	0	nil	43	0.15	98.5	0.17	2.7	153	yes	10.8	0	167	96	3.8	0.9	4.7	1	1			171	33.68			nil	0.05	2012-11-19		95.5	12.1
2012-11-21	MNN185	0	nil	24	0.03	65	0.17	1.4	165	no		0	108	69				0				179	20.3			nil
2013-01-17	FNN186	1	eosin	36	0.04	73.4	1.07	15.9	130	no		1	112	74	1.4	1.1	6	0				160.5	28.49			A3	0.05	2013-09-05		76.8	5.6
2012-12-13	FNN187	1	eosin	52	0.17	83.8			146	no	5.8		137	92	2.3	0.7	3.9	0				159	33.14			A3	0.15	2013-04-08		88.75	5.7
2012-06-15	MDN188	0	resp	62	0.14	77.2	0.25	2.3	164	yes	6.9	0	131	88	1	0.9	3.5	1	0			175	25.2			A3A3	0.08	2013-01-15		65.2	5.7
2012-12-03	FNP189	1	eosin	27	0.38	71.5	0.76	8.8	110	no	5.8	1	115	68	1.3	0.8	4	0		2013-01-30	15	170	24.74	2013-03-30	59	A3	0.11	2013-04-30	89	71.5
2012-11-29	FDN190	1	eosin	87	0.22	66.25	0.29	6.1	97	yes	7.5	0	130	80	2.7	0.7	4.5	0	0							A3A3A3A3	0.28	2013-05-31		74.5	6.4
2012-11-30	FDN191	1	eosin	34	0.08	104.7	0.24	4	152	yes	8.1	0	124	86	3.5	0.8	5.1	0	0			169	36.65			nil	0.06	2013-04-15		104.2	7.3
2012-12-21	FDN192	1	eosin	32	0.02	92.2	0.47	4.4	125	yes	13.2	0	162	97	2	0.9	4.7	1	1			160.5	35.8			A3A3	0.05	2013-09-06		91.3	14.2
2012-12-07	FDN193	1	eosin	49	0.28	72.5	1.03	10.2	141	yes	14.5	1	120	82	2.2	1.2	5.9	1				156	29.8			nil
2013-01-21	FDN194	1	eosin	47	0.17	77.6	0.46	7.3	110	yes	8.4	0	109	73	1.3	0.7	3.3	1	0			160	30.31			A3A3	0.12	2013-09-18		76.1	10.7
2013-03-28	FNP195	1	itch eosin	28	1.09	48.5	0.07	0.5	134	no	5.7	0	101	72				0		2013-04-04	9	157	19.67			nil	0.21	2014-08-13	489	54
2013-04-11	MNP196	0	eosin	32	0.41	80.8	0.49	8.3	141	no	6	0	141	81	2.9	0.7	4.7	0		2013-04-19	15	178	25.5	2013-05-29	40	nil	0.28	2013-09-05	139	80.35	6.1
2013-01-21	MNP197	0	nil/weight loss	45	0.76	45	0.32	4.4	133	no		0	96	59	0.9	0.7	4.1	0		2013-02-07	9	170	16.95	2013-02-28	21	A3A3	0.08	2013-10-17	252	48.7	6
2013-01-04	MNN198	0	nil	47	0	76.4	0.14	1.9	141	no	5.8	0	112	80	0.8	1.3	3	0				176	24.66			nil	0.01	1/10.2013		72.6	5.9
2013-01-28	FNN199	1	eosin	32	0.08	76	0.71	7.5	120	no	5.5	1	102	63	1.9	0.7	5.3	0				169	26.6			nil	0.11	2013-08-16		75	5.8
2013-01-30	FDP200	1	eosin	46	0.35	102	0.94	10	144	yes	12.8	1	146	106	4.1	0.7	3.6	1	1		0	173	34.08			nil	0.34	2013-08-06		105.6	10.9
2013-01-30	MNP201	0	nil	48	1.08	80.7	1.37	12	138	no	6	1	152	86	2.6	0.9	5.7	0		2013-02-27	15	170.5	27.76	2013-03-19	20	nil	0.11	2013-09-26	211	73.2
2013-01-30	FDN202	1	nil/weight loss	45	0.08	99	0.53	5.1	134	yes	9.6	1	130	80				0				169	34.7			nil	0.07	2013-10-04		93.5	8.1
2013-02-03	MDN203	0	nil	38	0.08	91	0.76	8.4	121	yes	10.3	1	145	92	6.4	1.2	7.5	1	1			179	28.4			nil	0.01	2013-10-03		83	13.8
2013-02-07	FDN204	1	nil	38	0.26	91	0.26	3	137	yes	7	0	124	82	1.2	0.7	3.5	1	0			146	42.7			nil	0.25	2013-08-08		88.3	6.1
2013-01-25	MDN205	0	eosin	44	0.11	70	2.28	20	144	yes	9.9	1	180	104	26.4	0.9	12.4	1	1			176	22.6			nil	0.01	2013-09-27		70.9	11.2
2013-02-07	FNP206	1	eosin	23	1.08		1.36	13.6	111	no		1	115	60				0			0					nil
2013-02-01	FDN207	1	nil	23	0.09	73	0.28	3.6	149	yes	9.8	0	121	79	2.1	1	4.3	1	1			173	24.5			nil	0.01	2013-10-02		70.5	11.6
2013-02-14	MDN208	0	nil	55	0.09	72	0.25	4.7	130	yes	7.6	0	124	75	2.8	1.3	6.4	1	1			169.5	25.1			nil	0.09	2013-09-06		71.2	8.6
2013-01-31	MNN209	0	nil	36	0.04	106			156	no	6.3		146	102	4.9	0.8	5.7	1				173	35.4			nil	0.01	2013-12-11		107.4	6
2013-02-14	MDP210	0	eosin	39	0.83	107.2	0.78	10.2	126	yes	8	1	168	108	2.2	0.8	4.1	0	1	2013-02-27	21	173	35.8	2013-03-13	14	nil	0.4	2013-09-26	211	111.3	11.1
2013-02-21	FNN211	1	eosin abdo	20	0.06	52.6	0.74	8	129	no		1	88	54				0				174	17.37			nil	0.04	2013-08-22		63.1	5.6
2013-02-19	MNN212	0	nil	35	0.04	69.5	0.19	3	155	no	5.6	0	113	74	1.5	1.1	6	0				171.5	23.6			nil
2013-03-14	FDN213	1	nil	34	0.09	100	0.37	5.1	134	yes	6.6	0	118	79	1.2	1.3	5.2	0	0			167	35.8			A3	0.13	2013-10-11		97	6.5
2013-03-08	MDN214	0	nil	33	0.13	78.8	0.21	4.2	129	yes	7	0	139	87	1.8	1.2	3.9	1	0			174	26.02			nil	0.05	2013-09-20		72.1	7.2
2013-03-07	MDN215	0	nil	38	0.09	131	0.35	3.9	136	yes	9	0	104	51	1.2	1	4.3	0	1			188	37.1			nil	0.1	2013-09-11		132	7.6
2013-04-17	FDN216	1	nil	25	0.13	58	0.16	1.2	144	yes	10.9	0	102	70	3.1	0.5	3	1	1			162	22.1			nil	0.08	2013-10-31		54.6	11.5
2013-04-13	FNN217	1	eosin	30	0.18	73	0.3	3.8	120	no	5.5	0	108	74	2.4	0.9	4.1	0				162	27.81			A3	0.3	2014-02-03		79
2013-04-18	MNN218	0	nil	36	0.04	80.9	0.22	2.5	158	no	6.1	0	133	96	8.3	0.8	6.1	1				165	29.7			nil	0.08	2013-09-19		76.5	5.9
2013-03-12	MNN219	0	nil	43	0.18	58.5	0.09	0.9	139	no	5.7	0	114	79	0.8	1.1	4.2	0				178	18.5			nil
2013-03-13	MDN220	0	nil	53	0.1	47.5	0.33	5.6	133	yes	11	0	121	81	2.8	1.2	7.4	1	0			169	16.63			nil	0.05	2013-10-11		50	10
2013-03-13	FNP221	1	eosin	40	0.96	81	0.67	8.5	128	no		1	122	82				0		2013-03-27	18	167	29.04	2013-04-15	19	nil	0.26	2013-10-11	198		6.4
2013-03-18	MNP222	0	nil	43	0.35	89.9	0.85	8.3	162	no	5.6	1	131	87				0		2013-03-28	18	192	24.4	2013-04-15	18	nil	0.28	2013-10-11	197	84.8
2013-03-12	MNN223	0	nil	38	0.1	83.3	0.16	1.6	146	no	5.7	0	113	74				0				179	26			nil	0.01	2014-04-10		77	5.4
2013-03-20	MNP224	0	nil	38	0.3	60.4	0.41	4.1	151	no	5.7	0	140	100				0		2014-02-13	12	165	25.2			nil	0.13	2014-02-13		60.4	5.7
2013-03-14	MDN225	0	nil	41	0.07	69.7	0.09	1	136	yes	8.9	0	113	76	6.6	0.9	5.9	0	0							nil	0.06	2013-12-04		67.2	9.3
2013-03-20	FNN226	1	nil	32	0.06		0.33	3.5	118	no		0	149	86	1.4	1.1	4.1	0				164				A3	0.02	2013-11-27		82	5.9
2012-12-12	MDN227	0	eosin	35	0.09	170	0.56	5.3	137	yes	9.3	1	128	78	2.6	0.8	5	1	0			177	54.26			A3	0.15	2014-02-14		168	11.5
2013-03-27	MNN228	0	nil	37	0.17	89.2	0.3	3.4	156	no	5.5	0	126	83	2.2	1.5	5.9	0				176	28.8			nil	0.04	2014-02-03		68.2
2013-03-22	MNN229	0	nil	41	0.13	75	0.37	3.9	133	no	5.7	0	134	71	2.1	0.8	3.3	1				171	25.64			nil	0.04	2013-09-19		70
2013-05-17	MDN230	0	nil	61	0.06	118.2	0.28	4.3	146	yes	11	0	130	76	4.1	0.9	4.3	1	0			178	37.3			nil	0.03	2014-02-10		114.9	12.5
2013-03-28	FDN231	1	eosin	38	0.23	88.6	0.67	6.2	131	yes	11.2	1	98	68	3.5	0.9	4	0	1	2012-04-05	18	149.5	39.64	2013-06-05	61	nil	0.01	2014-02-05		96.1	13.3
2012-06-07	FNN232	1	nil	32	0.17					no			122	82				0				174	24			nil	0.17	2013-04-08		73.6	5.8
2013-03-28	FNN233	1	eosin	31	0.12	72.85	0.64	6.7	124	no		1	100	50				0				163	27.4			A3	0.13	2014-02-13		73.5	5.4
2013-04-11	MDN234	0	nil	29	0.27	82.9			155	yes	6.6		130	90	3.3	0.8	4.2	0	0			170	28.7			nil	0.24	2013-11-07		87.2	10.1
2013-04-09	FNN235	1	nil	36	0.13				117	no	6		135	102				0								nil	0.04	2013-10-02			5.7
2013-05-30	MDP236	0	eosin	45	0.77	77.5	1.15	11.3	158	yes	8.2	1	114	69	7.3	0.7	5.6	1	0	2013-06-20	15	164	28.81	2013-07-03	13	nil	0.16	2014-05-14	328	75.2	9.7
2013-05-09	MNN237	0	nil	33	0.09	93.3	0.32	3.3	149	no	5.9	0	140	84	3.7	1.3	6	0				170	32.3			nil
2013-04-10	FNP238	1	eosin	32	0.98	96			135	no	6.4		128	92	2.1	0.8	5.1	0		2013-04-20	19.5	164	35.7	2013-06-05	46	nil	0.09	2014-02-07	293	96	6.5
2013-04-10	FNP239	1	eosin	31	0.53	77	0.13	2	122	no	5.6	0	124	89	1.2	0.9	3.9	0		2013-06-05	15	160	30.07	2013-06-24	19	A3 I15	0.23	2013-09-16	103	76
2013-04-10	FNN240	1	eosin	31	0.09	63.8	0.19	3.5	135	no	5.6	0	118	71				0				150.5	28.2			A2	0.11	2014-02-13			5.4
2013-04-15	MDP241	0	eosin	43	1.2	96	0.98	11.9	146	yes	7.4	1	164	91	4.7	0.7	4.3	1	0	2013-05-02	18	175	31.35	2013-06-04	33	nil
2013-04-26	MNP242	0	nil	66	1.25	56.6	0.83	8.2	123	no	5.8	1	110	75				0		2013-05-09	12	169	19.8	2013-05-23	14	nil	0.57	2013-12-05	118	60.7	6.1
2013-05-02	FDN243	1	nil	54	0.04	88.45	0.13	2	133	yes	7.8	0	140	90	1.3	1.1	5.4	0	0			164	32.88			nil	0.04	2014-04-04		92	7.8
2013-04-11	FNN244	1	nil	25	0.17	57	0.41	5.2	131	no	5.7	0	128	78	1.2	0.7	3.9	0				158	22.8			nil	0.11	2013-12-08		62.5	5.9
2013-05-31	MNP245	0	nil	34	1.23	80.1	0.33	6.5	161	no	5.7	0	122	78	2.6	0.8	5.3	0		2013-06-24	16.5	175	26.2	2013-10-02	100	nil
2013-05-30	FNN246	1	nil	34	0.06	73.2	0.49	5	129	no	5.7	0	97	67				0				154	30.86			nil	0.05	2013-12-05		74	5.7
2013-05-30	MNN247	0	nil	30	0.01	57.8	0.03	0.3	146	no	5.5	0	128	80				0				174	19.1			nil	0.02	2014-01-23		58
2013-06-12	FDN248	1	nil	30	0.11	109	0.36	4.7	125	yes	7.2	0	94	68				0				171.6	36.84			nil
2012-03-07	FDN249	1	nil	34	0.19	74.5	0.18	1.4	129	yes	9.2	0	114	72	2.7	0.9	4.5	0	1			154	31.4			nil	0.11	2013-08-05		77.8	11.2
2013-08-01	FNP250	1	eosin	23	0.52	69.3	1.06	7.1	141	no		1	110	80	0.5	1.1	3.6	0		2013-08-13	13.5	157	28.11	2013-10-10	58	nil	0.04	2014-06-05		69.7	5.3
2013-08-08	MNP251	0	nil	37	0.51	65.6	0.23	2.6	144	no	5.1	0	147	82				0		2013-09-25	15	176	21.17	2013-10-02	7	nil	0.17	2014-06-12		65.9	5.5
2013-08-08	FNN252	1	nil	52	0.25	68	0.37	4.3	139	no	6.5	0	131	90	1.3	1.2	4.1	0				152	29			nil	0.06	2014-05-01		64.2	6
2013-08-15	FDN253	1	eosin	33	0.07	68.6	0.27	3.3	141	yes	6.3	0	113	80	2.7	0.6	3.7	0	0			166	24.9			nil	0.11	2014-02-20		64.3	5.7
13/8/2013	FDN254	1	eosin	39	0.05	157			124	yes	7.7		130	80	2.8	0.6	4.4	0	0			165	57.7			nil	0.11	2014-02-27		157.7	8.3
2013-08-22	MDN255	0	nil	43	0.01	77.1	0.23	3.5	134	yes	11	0	133	87	2.8	1	7.3	1	0			171	26.4			nil	0.11	2014-02-20		75	10.2
2013-08-29	FDN256	1	eosin	32	0.17	86.4	0.95	8.6	128	yes	6.7	1	108	81	1.7	1.4	4.8	0	0			166	31.4			nil	0.15	2014-03-13		92.5	7.4
2012-11-28	FNN257	1	eosin	34	0.06	68	0.29	4.4	107	no		0	98	58				0	0			173	22.72			A4	0.06	2013-09-04		66
2012-07-04	FDN258	1	nil	39	0.09	70.1	0.2	4.1	118	yes	7.4	0	110	80	2.4	0.9	3.6	1	0			163	26.38			A3	0.06	2013-10-25		70.8	9.7
2013-12-12	FNP259	1	eosin	28	1.47	80.2	1.18	10	140	no		1	134	80	2.3	0.5	5.1	0		2013-12-30	18	162	30.6	2014-01-16	17	nil
				43.3629

## Sheet: Data Descriptor
Data Descriptor
Categories
A Date	Date first tested
B Name	Patient Code
C Sex	Gender 1=F 0 =M
D Age	Age in years when first tested
ETitre	Strongyloides antibody titre
F Weight	Weight in kilos when first tested
G Eosinophils	Eosinophil count when first tested
H eosin percent	Eosinophil percentage when first tested
JIHb	Hb g/l
J Diabetic	Diabetes status
K HbA1C	HbA1C when tested
L Eosin Y/N	Eosinophilia status
NMSys	Systolic BP
N Dia	Diastolic BP
O TG	Triglceride level prior to test
P HDL	HDL level prior to test
Q Chol	Total Chol level prior to test
R Chol med	Patient on presumed optimum cholesterol medication
S DMC	Diabetic medication changed during follow up period
T Date Rx	Date first treated
U Dose	Dose of Ivermectin given
V Height	Height in cm
W BMI	BMI when tested
X Date Rx 2	Date of second dose of Ivermectin
Y Gap 1	Days elapsed between first and second dose
Z Rx History	History of treatment with albendazole prior to study
AA Post titre	Strongyloides titre at follow up
AB Titre 2	Ratio serology post Rx
AC Date 2	Date of follow up testing
AD Gap2	Days elapsed between treatment and follow up
AE Weight 2	Weight at follow up
AF HbA1C 2	HbA1C at follow up
