# Supplementary material for: Type 2 Diabetes Mellitus Is Associated with Strongyloides stercoralis Treatment Failure in Australian Aboriginals
Source: PLoS Negl Trop Dis. 2015 Aug 21;9(8):e0003976. doi: 10.1371/journal.pntd.0003976 (PMC4546619; doi:10.1371/journal.pntd.0003976)
Supplement: S2 Dataset — Outcome of treatment for all positive cases. (XLSX) [file pntd.0003976.s002.xlsx]

## Sheet: treatment outcome
TREATMENT OUTCOME
Date	Name	sex	Age	Serology	Weight	Eosinophils	E %	Hb	Diabetic	HbA1C%	E Y/N	systolic	diastolic	tg	hdl	chol	chol med	dmc	Date treated	Dose	Height	BMI	Second dose Rx	gap/days	Past treatment	serology post	ratio	date	days to testing	weight post	HbA1C post
2012-04-02	FDP1	1	44	1.12	57.9	1.55	16.5	137	1	11.5	1	123	76	1.3	0.7	3.1	0	1	2012-04-23	12	163.5	21.66	2012-05-31	38	0	0.06	0.05	2013-02-22	305	57	12.6
2011-06-01	FDP8	1	36	1.98	53	1.69	13.7	93	1	11.8	1	97	67	2.6	0.9	2.9	1	1		18	162	20.19			1	0.2	0.1	2012-06-01		49	12.6
2012-04-13	MDP9	0	37	1.26	101	0.86	9.4	160	1	10.5	1	156	88	1.7	0.7	3.1	1	1	2012-05-31	19.5	174	31.38	2012-06-15	15	0	0.45	0.36	2012-11-22	175	100.4	7.5
2012-04-17	MDP19	0	75	0.65	88.8	0.59	7.3	159	1	10.6	1	171	79	5.3	0.7	4	1	0	2012-06-05	18	171	30.37	2012-06-19	14	1	0.45	0.69	2012-11-22	170	91.6	10.1
2012-04-17	MDP21	0	43	0.92	85	2.93	32.2	153	1	6.5	1	141	92	1.5	0.8	3	1	1	2012-04-24	16.5	163	31.99	2012-05-15	21	0	0.01	0.01	2012-11-22	212	83	6.5
2012-04-18	FDP24	1	47	0.89	78	1.35	12.8	134	1	10.6	1	165	92	3.5	0.7	4.4	0	0	2012-05-17	15	156.5	31.85	2012-05-31	14	0	0.36	0.4	2012-11-22	189	78.2	10.8
2012-05-31	FDP39	1	37	1.07	99	0.46	6.2	136	1	8	0	113	69	1.7	0.7	3.2	0	0	2012-06-15	21	161	38.19	2012-06-20	5	0	0.63	0.59	2012-11-19	156	100.6	8.5
2012-06-14	MDP53	0	44	1.19	92.3	1.43	22.3	104	1	6.9	1	143	84	3.8	0.9	5.7	1	1	2012-06-28	12	178	29.13	2012-07-10	12	1	0.23	0.19	2013-01-25	211	90.1	6
2012-07-13	FDP56	1	63	0.86	61.8	1.66	12.2	131	1	9.2	1	156	83	3.2	1.2	3.9	0	0	2012-07-19	12	166	22.43	2012-08-08	19	1	0.26	0.3	2013-07-29	375	56.2	10.1
2012-07-16	MDP57	0	43	0.96	45	0.97	16.4	120	1	9.5	1	111	77	1.3	0.8	3.9	1		2012-07-27	9	171	15.39	2012-08-15	19	1	0.41	0.43	2012-10-31	126
2012-07-27	MDP64	0	62	1.74	86.5	0.72	9.5	155	1	7.3	1	130	82	1.2	1	4.6	0	0	2012-08-01	18	172.5	29.07	2012-08-21	20	1	0.31	0.18	2013-03-07	219	85	7.4
2012-07-23	FDP65	1	43	0.52	81	0.64	9.1	101	1	7.7	1	140	85	3.6	1	5	0	0	2012-08-01	16.5	160	31.64	2012-08-27	26	0	0.38	0.73	2013-03-01	213	78	8.5
2011-05-05	MDP68	0	58	0.6	99.6				1	12.2	1	124	68	2.2	1.2	5.1	1	0			175	32.52	Given ASH		1	0.1	0.17	2012-07-24		97	13
2012-07-26	FDP75	1	67	0.87	75.5	0.42	6.5	105	1	6.8	0	185	74	2.5	0.7	4.6	1	0	2012-08-16	15			2012-09-05	20	0	0.5	0.57	2013-04-30	227	69.3	6.8
2012-12-13	FDP87	1	45	0.59	73.6	0.36	4.2	129	1	9.8	0	114	89	1.2	1.2	3.7	0	0	2012-12-19	15	159	29.11	2013-01-14	26	0	0.34	0.58	2014-02-27	435	68.8	8.3
26/11/2012	FDP89	1	51	1.44	162	0.54	8.9	121	1	7	1	114	84	0.7	0.5	2.5	1	0	2012-12-03	30	162	58.79	2013-03-06	93	0	0.56	0.39	2013-08-09	249	192	7.1
2013-08-16	FDP92	1	33	0.32	164.4	0.46	6.6	146	1	6.8	0	127	85	1.9	0.4	2.5	0	0	2013-08-23	33	167	58.95	2013-09-11	19	1	0.22	0.69	2013-03-07	166	162	7.9
2012-08-02	MDP95	0	35	1.38	96	0.84	9.7	160	1	7	1	116	74	1.4	1.1	4.1	1	0	2012-08-08	18	176	30.99	2012-08-27	19	0	0.24	0.17	2013-05-16	251	96	6.3
2012-08-17	FDP103	1	59	0.4	53	0.31	4.2	104	1	7.6	0	115	65	1.3	0.9	3	1	0	2012-09-17	9	151	25.87	2012-09-27	10	0	0.63	1.58	2013-04-08	144	52.5	8
2012-08-22	MDP105	0	59	0.84	77.1	0.34	5	134	1	7.1	0	113	83	1	1	3.4	0	0	2012-09-17	15	175	25.18	2012-09-25	8	1
2012-08-20	MDP106	0	33	1.15	90	0.55	13.8	146	1	6.9	1	136	94	4	0.3	3.9	1	0	2012-09-17	18	172	30.42	2012-10-03	16	1	0.02	0.02	2013-09-24	372	81.8
2012-09-17	MDP112	0	56	1.08	158.5	2.44	17.7	140	1	7.7	1	135	86	2.2	0.8	4.5	1	1	2013-01-29	24	172.5	52.3	2013-02-12	14	0	0.19	0.18	2013-10-01	254	151.5	6.9
2012-10-11	FDP117	1	49	0.39	69	0.43	7.2	125	1	8.6	0	123	71	1.9	1.1	5	0	1	2012-10-29	15	159	27.4	2012-11-07	9	1	0.3	0.77	2013-02-07	101	68.5	7.6
2012-10-04	FDP133	1	44	0.33	101.7	0.35	2.4	138	1	11.9	0	153	85	1.8	0.9	5.1	0	0		0	164	37.81			0	0.23	0.67	2013-03-28		100.1	10.4
2012-11-22	FDP142	1	28	0.61	68.95	0.46	7	129	1	8.3	0	129	85	1.9	1	3.1	0	0	2013-01-03	15	162	26.5	2013-01-15	12	0	0.38	0.62	2013-08-05	214	68.8	8.2
2012-09-27	MDP146	0	40	1.08	101	0.58	9.4	135	1	9.7	1	141	96	3.2	1	4.3	1	1	2012-11-02	21	187	28.9	2013-01-04	63	0	0.12	0.11	2013-08-01	271	104.3	8.6
2012-11-22	FDP164	1	32	0.35	88	1.4	13.6	133	1	8.2	1	104	88	1.8	0.8	3.7	0	0		0	158	35.3			1	0.29	0.83	2013-08-28		87	6.9
2012-11-23	MDP173	0	62	0.5	71.9	2.63	20.9	134	1	11.4	1	138	83	3.1	1	4.5	1	0	2013-01-15	15	174	23.74	2013-01-31	16	0	0.11	0.22	2013-08-01	197	72.5	11.1
2013-01-30	FDP200	1	46	0.35	102	0.94	10	144	1	12.8	1	146	106	4.1	0.7	3.6	1	1		0	173	34.08			0	0.34	0.97	2013-08-06		105.6	10.9
2013-02-14	MDP210	0	39	0.83	107.2	0.78	10.2	126	1	8	1	168	108	2.2	0.8	4.1	0	1	2013-02-27	21	173	35.8	2013-03-13	14	0	0.4	0.48	2013-09-26	211	111.3	11.1
2013-05-30	MDP236	0	45	0.77	77.5	1.15	11.3	158	1	8.2	1	114	69	7.3	0.7	5.6	1	0	2013-06-20	15	164	28.81	2013-07-03	13	0	0.16	0.21	2014-05-14	328	75.2	9.7
2013-04-15	MDP241	0	43	1.2	96	0.98	11.9	146	1	7.4	1	164	91	4.7	0.7	4.3	1	0	2013-05-02	18	175	31.35	2013-06-04	33	0	0.05	0.04	2014-09-17	469	96.2	7.2
2012-04-02	FNP2	1	25	0.57	67.3	0.52	10.2	90	0		1	125	80						2012-07-18	13.5	153	28.75	2012-07-23	36	0
2012-04-05	MNP6	1	33	0.32	84.2	0.86	6.7	159	0	5.9	1	122	78	3.8	0.7	4.7	0		2012-04-12	15	173.5	27.9	2012-06-12	61	1	0.06	0.19	2014-06-12	730	85.4	5.8
2012-04-07	FNP7	1	72	2.69	63	0.98	11	82	0	5.9	1	109	53	2.6	0.8	4.1	1		2012-04-18	12	150.4	27.85	2012-06-15	58	1	0.15	0.05	2013-01-23	280	56	6
2012-04-16	MNP13	0	56	0.4	72.3	0.48	4.8	126	0		0	131	72	1.2	0.7	3.3	1	0	2012-05-31	15	166	26.13	2012-06-14	14	0	0.3	0.75	2012-11-26	178	68.7
2012-04-16	FNP16	1	48	1.5	78	0.32	3.2	103	0		0	127	88	2.1	0.8	5.1	1		2012-05-09	15	160	30.47	2012-05-16	7	1	0.35	0.23	2012-12-10	215	78.6	5.5
2012-04-16	FNP17	1	60	1	62.5	0.62	8.1	112	0	5.8	1	105	85	2.3	0.8	3.4	0		2012-04-23	12	157.5	28.22	2012-06-08	46	0	0.14	0.14	2012-11-16	206	62.5	5.8
2012-06-06	FNP25	1	72	1.48	44	0.66	10	131	0		1	151	77	1	1.2	4.1	0		2012-07-02	9	145.5	21.07	2012-07-17	15	0	0.28	0.19	2012-11-27	148	43
2012-04-13	FNP27	1	90	0.54	48	0.99	10.4	98	0	6	1	162	74	2.4	1.1	3.7	0		2012-04-20	9	153	20.5	2012-05-31	41	1	0.32	0.59	2012-11-22	216	46	5.7
2012-04-20	FNP29	1	23	0.63	49	0.35	4.2	127	0		0	104	60				0		2012-04-02	9	156	20.13			0
2012-04-02	FNP31	1	34	0.32	70	0.24	6.1	106	0	5.7	0	116	79	1.6	1.1	4.3	0		2012-06-06	15	167	25.01	2012-06-19	13	1	0.16	0.5	2012-08-28	83	71.3	5.7
2012-05-31	FNP34	1	26	0.39	32.4	0.38	5	110	0		0	110	70						2012-06-12	6		14.02	2012-06-26	14	1	0.19	0.49	2013-01-10	212	33.2
2012-05-31	MNP37	0	38	0.46	71	0.38	6.6	105	0		0	114	65	1.1	0.8	4.3	0		2012-06-19	15	179	22.15	2012-07-02	13	0	0.59	1.28	2013-02-07	233	69.8	6.1
2012-05-31	FNP38	1	38	0.5		0.32	4.3	132	0		0	115	72	1.5	0.6	4	0		2012-06-19	15	159		2012-07-02	13	0	0.11	0.22	2013-02-07		60	5.5
2012-06-05	FNP41	1	37	2.16	88.8			135	0	5.9		111	78	3.9	0.8	5.8	1		2012-06-19	18	164	33.02	2012-07-05	16	0	0.18	0.08	2013-01-11	206	89.3	6
2012-05-31	MNP42	0	21	0.3	65.4	0.5	6.1	138	0		0	126	79	1.6	0.9	4.7	0		2012-06-11	12	173	21.85	2012-07-13	32	0	0.1	0.33	2013-01-24	227	67.9
2012-06-07	MNP44	0	64	0.5	56	0.16	2	113	0	5.9	0	163	75	1.6	0.7	5	0		2012-06-20	12	158	22.43	2012-07-03	13	1	0.2	0.4	2012-11-26	159	54
2012-06-06	MNP45	0	50	0.4	78.5	0.43	4.6	171	0	6	0	132	90	1.5	1.2	6	0		2012-06-25	15	172	26.53	2012-07-16	21	0	0.27	0.675	2013-02-01	220	72.3
2012-06-13	FNP50	1	58	0.58	72.6	0.6	6.2	123	0	6	1	136	94	1.4	1.2	4.7	0		2012-07-24	15	159	28.71	2012-08-21	28	0	0.15	0.26	2013-02-28	219	71.9
2012-07-27	FNP55	1	33	1.81	109.1	0.55	4.4	141	0	5.9	1	101	64	2.1	0.9	6.7	0		2012-08-20	21	162	41.57	2012-09-05	15	0	0.21	0.12	2013-03-28	190	111.6	5.8
2012-07-16	FNP61	1	58	0.67	81.2	0.37	3.9	129	0	6.1	0	122	84	1.2	0.8	3.8	0		2012-07-25	16.5	157	32.94	2012-08-06	12	1	0.59	0.88	2013-01-21	180	85	6.1
2010-11-25	FNP67	1	53	0.79	73.25	3.21	33.3	123	0	6.4	1	122	78	2.6	1.2	4.7	0		2011-08-01	12	161	28.26	2011-09-01		0	0.23	0.29	2012-07-24		75	6.6
2012-02-15	FNP69	1	56	0.46	55.5	0.85	12.3	127	0	6	1	102	60	1.4	1.2	4.1	0		2012-02-29	12	152.5	23.86			1	0.28	0.61	2013-01-21	328	60
2012-07-24	FNP71	1	73	0.48	67.5	0.57	4.9		0	6.3	1	156	89	2.3	0.7	3.8	0		2012-07-31	13.5	151	29.6	2012-08-15	15	0	0.28	0.58	2013-03-27	239	67.5	6.2
2012-07-24	FNP72	1	38	0.47	67	0.19	1.9	146	0	6.3	0	124	91	2.1	1.5	5.4	0		2012-08-13	13.5	167	24.02	2012-08-27	14	0	0.08	0.17	2013-03-14	183	65	5.8
2012-07-25	FNP73	1	32	1.33	66.4			132	0	6.2		107	73				0		2012-08-08	13.5	164	24.69	2012-10-09	62	0	0.25	0.19	2013-04-08	213	70.75	6.4
2012-07-26	MNP76	0	20	0.57	56.3	0.43	8.1	149	0	5.7	0	131	80				0		2012-08-16	12	182	16.7	2012-08-30	14	1	0.07	0.12	2013-03-07	173	52.7
2012-08-09	FNP81	1	70	0.51	117.9	0.47	8.6	124	0	6.1	0	193	90	3.4	1	5.3	0		2012-09-19	24	160	46.05	2012-10-10	21	1	0.29	0.57	2013-03-07	139	121	6.5
2012-07-26	MNP82	0	31	1.43	67.2	1.23	13.4	157	0	5.7	1	121	83				0		2012-09-17	13.5	171	22.98	2013-07-09	295	0	0.2	0.14	2013-02-26	132	76.5	5.8
2012-07-02	MNP93	0	19	1.22	93				0			120	80	1.9	0.9	5.2	0		2012-07-31	19.5	168	32.95	2012-08-20	20	1	0.17	0.14	2013-04-30	273	92.2	5.3
2012-08-02	FNP94	1	22	1.01	74	0.63	6.7	129	0	5.3	1	131	87	1.2	0.7	4.2	0		2012-08-08	15	161	28.54	2012-08-21	13	0	0.1	0.1	2013-09-05	393	81
2012-08-23	FNP104	1	41	0.47	137.5	0.43	5.9	114	0		0	118	72	1.6	0.8	4.3	0		2012-09-20	27	175	44.9	2012-10-11	21	0	0.39	0.83	2013-05-09	231	141.7	5.5
2012-08-20	MNP107	0	21	1.29	60	1.64	19.5	132	0		1	116	80	0.6	0.9	3.6	0		2012-11-26	12	178	18.9	2012-12-13	17	0	0.2	0.16	2014-03-06	466
2012-09-17	FNP120	1	59	0.4	59.5	0.14	3.3	109	0	5.4	0	135	78	1.7	0.5	2.8	0		2012-09-28	12	156	24.44	2012-10-22	24	1	0.38	0.95	2013-04-10	194	64	5.8
2012-09-20	FNP124	1	28	1.39	68	0.64	8.3	144	0		1	105	75	0.6	1.2	3	0		2012-11-12	12	145	32.34	2012-12-13	31	0	0.33	0.24	2013-10-10	332	61	5.9
2012-09-20	FNP129	1	51	0.49	89.7	0.77	9.7	140	0	5.8	1	108	69	1.5	1.1	5.2	0		2012-10-02	18	158.5	35.7	2013-02-28	149	1	0.36	0.74	2013-10-31	394	87.2	6.1
23/9/2012	FNP134	1	35	1.06	82	1.02	11.9	142	0		1	114	70	3.5	0.9	5.6	0	0	2012-09-26	16.5	159	32.43	2014-02-06	498	1	0.06	0.06	2014-02-06	498	83.3	5.3
2012-09-28	FNP144	1	21	0.47	71.1	1.28	11.5	141	0	5.4	1	115	70	1.5	1	5.2	0		2012-10-09	15	162.5	26.9	2012-11-29	51	0	0.16	0.34	2013-11-14	401	76	5.8
2012-09-28	MNP149	0	29	1.23	61.5	1.23	10.9	158	0	5.6	1	118	82	2	0.6	4.4	0		2012-10-05	12	162	23.4	2012-10-18	13	0
2012-10-04	MNP151	0	31	0.38	123.1	0.51	7.1	160	0	6.1	1	122	45	4	0.8	7.5	1	0	2012-11-05	24	178	38.85	2012-11-22	17	1	0.31	0.82	2013-07-26	263	130	7
2012-11-16	FNP158	1	35	0.34	66	0.31	4.1	130	0			120	90	2.3	0.7	5.6	0		2013-01-29	12	170	22.83	2013-02-12	14	0	0.04	0.12	2013-09-19	241	68.55	5.6
2012-11-20	FNP160	1	26	0.34	84.05	0.72	13.1	131	0	6.1	1	118	77	2.3	1.2	4.7	0		2012-11-29	18	158	33.25	2012-12-18	19	0	0.05	0.15	2013-06-13	196	83	5.6
2012-11-22	FNP167	1	40	0.73	145.2	0.39	9.5	138	0	6.1	0	115	85	2.1	0.7	3.6	0		2012-11-27	27	161	56.01	2012-12-11	14	0	0.58	0.79	2013-06-04	189	143.6	6
2012-12-20	MNP170	0	71	1.08	61.1	0.44	6.3	126	0		0	118	63	1.7	1.1	4.6	0		2013-01-15	15			2013-02-08	24	0	0.97	0.9	2013-08-10	207	63	5.9
2013-03-22	FNP177	1	62	0.35	79.3	0.66	8.1	133	0	5.4	1	143	81	1.3	1	4.3	0		2013-06-04	16.5	160	30.97	2013-07-11	37	0	0.3	0.86	2014-02-03	244	79.2
2012-12-03	FNP189	1	27	0.38	71.5	0.76	8.8	110	0	5.8	1	115	68	1.3	0.8	4	0		2013-01-30	15	170	24.74	2013-03-30	59	1	0.11	0.29	2013-04-30	89	71.5
2013-03-28	FNP195	1	28	1.09	48.5	0.07	0.5	134	0	5.7	0	101	72				0		2013-04-04	9	157	19.67			0	0.21	0.19	2014-08-13	489	54
2013-04-11	MNP196	0	32	0.41	80.8	0.49	8.3	141	0	6	0	141	81	2.9	0.7	4.7	0		2013-04-19	15	178	25.5	2013-05-29	40	0	0.28	0.68	2013-09-05	139	80.35	6.1
2013-01-21	MNP197	0	45	0.76	45	0.32	4.4	133	0		0	96	59	0.9	0.7	4.1	0		2013-02-07	9	170	16.95	2013-02-28	21	1	0.08	0.11	2013-10-17	252	48.7	6
2013-01-30	MNP201	0	48	1.08	80.7	1.37	12	138	0	6	1	152	86	2.6	0.9	5.7	0		2013-02-27	15	170.5	27.76	2013-03-19	20	0	0.11	0.1	2013-09-26	211	73.2
2013-02-07	FNP206	1	23	1.08		1.36	13.6	111	0		1	115	60				0			0					0
2013-03-13	FNP221	1	40	0.96	81	0.67	8.5	128	0		1	122	82				0		2013-03-27	18	167	29.04	2013-04-15	19	0	0.26	0.27	2013-10-11	198		6.4
2013-03-18	MNP222	0	43	0.35	89.9	0.85	8.3	162	0	5.6	1	131	87				0		2013-03-28	18	192	24.4	2013-04-15	18	0	0.28	0.8	2013-10-11	197	84.8
2013-03-20	MNP224	0	38	0.3	60.4	0.41	4.1	151	0	5.7	0	140	100				0		2014-02-13	12	165	25.2			0	0.13	0.43	2014-02-13		60.4	5.7
2013-04-10	FNP238	1	32	0.98	96			135	0	6.4		128	92	2.1	0.8	5.1	0		2013-04-20	19.5	164	35.7	2013-06-05	46	0	0.09	0.09	2014-02-07	293	96	6.5
2013-04-10	FNP239	1	31	0.53	77	0.13	2	122	0	5.6	0	124	89	1.2	0.9	3.9	0		2013-06-05	15	160	30.07	2013-06-24	19	1	0.23	0.43	2013-09-16	103	76
2013-04-26	MNP242	0	66	1.25	56.6	0.83	8.2	123	0	5.8	1	110	75				0		2013-05-09	12	169	19.8	2013-05-23	14	0	0.57	0.46	2013-12-05	118	60.7	6.1
2013-05-31	MNP245	0	34	1.23	80.1	0.33	6.5	161	0	5.7	0	122	78	2.6	0.8	5.3	0		2013-06-24	16.5	175	26.2	2013-10-02	100	0	0.53	0.43	2014-09-11	343	81	5.5
2013-08-01	FNP250	1	23	0.52	69.3	1.06	7.1	141	0		1	110	80	0.5	1.1	3.6	0		2013-08-13	13.5	157	28.11	2013-10-10	58	0	0.04	0.08	2014-06-05	238	69.7	5.3
2013-08-08	MNP251	0	37	0.51	65.6	0.23	2.6	144	0	5.1	0	147	82				0		2013-09-25	15	176	21.17	2013-10-02	7	0	0.17	0.33	2014-06-12	253	65.9	5.5
2013-12-12	FNP259	1	28	1.47	80.2	1.18	10	140	0		1	134	80	2.3	0.5	5.1	0		2013-12-30	18	162	30.6	2014-01-16	17	0	0.07	0.05	2014-12-18	336	77.8

## Sheet: data descriptors
Data Descriptor
Categories
A Date	Date first tested
B Name	Patient Code
C Sex	Gender 1=F 0 =M
D Age	Age in years when first tested
ETitre	Strongyloides antibody titre
F Weight	Weight in kilos when first tested
G Eosinophils	Eosinophil count when first tested
H eosin percent	Eosinophil percentage when first tested
JIHb	Hb g/l
J Diabetic	Diabetes status		1=T2DM	0=No T2DM
K HbA1C	HbA1C when tested
L Eosin Y/N	Eosinophilia status
NMSys	Systolic BP
N Dia	Diastolic BP
O TG	Triglceride level prior to test
P HDL	HDL level prior to test
Q Chol	Total Chol level prior to test
R Chol med	Patient on presumed optimum cholesterol medication
S DMC	Diabetic medication changed during follow up period
T Date Rx	Date first treated
U Dose	Dose of Ivermectin given
V Height	Height in cm
W BMI	BMI when tested
X Date Rx 2	Date of second dose of Ivermectin
Y Gap 1	Days elapsed between first and second dose
Z Rx History	History of treatment with albendazole prior to study				1=yes 2=no
AA Post titre	Strongyloides titre at follow up			success =<0.30
AB Titre 2	Ratio serology post Rx			success =<0.60
AC Date 2	Date of follow up testing
AD Gap2	Days elapsed between treatment and follow up
AE Weight 2	Weight at follow up
AF HbA1C 2	HbA1C at follow up
